# Supplementary material for: Unsuspected diversity and multiple origins of the frog legs imported to Switzerland for human consumption, as determined by DNA barcoding and morphology
Source: Naturwissenschaften. 2025 Feb 13;112(2):17. doi: 10.1007/s00114-025-01968-2 (PMC11825623; doi:10.1007/s00114-025-01968-2)
Supplement: Supplementary file 1 — Supplementary file1 (XLSX 27 KB) [file 114_2025_1968_MOESM1_ESM.xlsx]

## Sheet: Hoplobatrachus
BLAST sequence	Identified taxon/lineage	Country	Locality	Y	X	Source	Identical haplotype among the Swiss frog legs
AB290414_1-513_H_rugulosus_chi-viet-A	Hoplobatrachus rugulosus N	Vietnam	Huu Lien	21.6703	106.386	Alam et al. 2008 MPE
AB290415_1-513_H_rugulosus_chi-viet-B	Hoplobatrachus rugulosus N	Vietnam	Huu Lien	21.6703	106.386	Alam et al. 2008 MPE
AB290416_1-513_H_rugulosus_chi-phan-A	Hoplobatrachus rugulosus S	Thailand	Phang Nga	8.43972	98.5181	Alam et al. 2008 MPE	SFL01
AB290417_1-513_H_rugulosus_chi-laos-A	Hoplobatrachus rugulosus N	Laos	Long Nai, Phongsaly Province	21.6542	102.211	Alam et al. 2008 MPE
AB530609_950-1424_H_rugulosus_Hrug-Th	Hoplobatrachus rugulosus S	Thailand	Ranong Province	10.0536	98.6946	Hasan et al. 2014 TJZ
AB636615_900-1414_H_rugulosus_Chin-Chacho-3911-16S	Hoplobatrachus rugulosus S	Thailand	Chachoengsao	13.6468	101.451	Alam et al. 2012 Zool Sci
AB636616_901-1416_H_rugulosus_Chin-Chacho-3909-16S	Hoplobatrachus rugulosus S	Thailand	Chachoengsao	13.6468	101.451	Alam et al. 2012 Zool Sci	SFL01
AB636617_900-1414_H_rugulosus_Chin-Chacho-3663-16S	Hoplobatrachus rugulosus S	Thailand	Chachoengsao	13.6468	101.451	Alam et al. 2012 Zool Sci	SFL01
AF206465_897-1411_H_rugulosus_ROM19405	Hoplobatrachus rugulosus N	Vietnam	Ba Be	22.4052	105.763	Chen et al. 2005 HerpJ
AF285208_33-547_H_rugulosus_TZ55	Hoplobatrachus rugulosus N	Vietnam	-	-	-	Ziegler unpublished
AF315145_38-553_H_rugulosus	Hoplobatrachus rugulosus N	China	Haikou, Hainan	20.0031	110.229	Jiang & Zhou 2005 HerpJ
AY313685_1924-2430_H_rugulosus_PNM7827	Hoplobatrachus rugulosus N	Philippines	Luzon Isl., Laguna Prov. Mun. Los Baños, Barangay Batong Malake, Mt. Makiling	14.155	121.235	Evans et al. 2003 Syst Biol
AY322289_41-555_H_rugulosus	Hoplobatrachus rugulosus N	Vietnam	-	-	-	Roelants et al. 2004 MPE
DQ458250_28-543_H_rugulosus_SCUMH011	Hoplobatrachus rugulosus S	China	Haikou, Hainan	20.0031	110.229	Che et al. 2007 BSE	SFL01
DQ458251_1-509_H_rugulosus_SCUM0437941	Hoplobatrachus rugulosus N	China	Xishuangbanna, Yunnan	22.0572	100.965	Che et al. 2007 BSE
EU979844_41-554_H_rugulosus_MVZ224079	Hoplobatrachus rugulosus N	Vietnam	Tam Dao, Vinh Phu Province	21.4238	105.645	Che et al. 2009 BSE
JX181763_5786-6300_H_rugulosus	Hoplobatrachus rugulosus S	China	Huwawa farm, Jinhua, Zhejiang Province	29.36	119.966	Yu et al. 2015 PLoS ONE	SFL01
KC196066_5455-5969_H_rugulosus	Hoplobatrachus rugulosus N	China	Anhui	-	-	Pan et al. unpublished
KY609271_41-555_H_rugulosus_D001	Hoplobatrachus rugulosus S	Germany	Berlin (imported from Vietnam)	-	-	Dittrich et al. 2021 EcolEvol	SFL01
KY609272_41-531_H_rugulosus_D002	Hoplobatrachus rugulosus S	Germany	Berlin (imported from Vietnam)	-	-	Dittrich et al. 2021 EcolEvol	SFL01
KY609273_41-555_H_rugulosus_D003	Hoplobatrachus rugulosus S	Germany	Berlin (imported from Vietnam)	-	-	Dittrich et al. 2021 EcolEvol	SFL01
KY609274_41-510_H_rugulosus_D004	Hoplobatrachus rugulosus S	Germany	Berlin (imported from Vietnam)	-	-	Dittrich et al. 2021 EcolEvol	SFL01
KY609276_41-528_H_rugulosus_D006	Hoplobatrachus rugulosus S	Germany	Berlin (imported from Vietnam)	-	-	Dittrich et al. 2021 EcolEvol	SFL01
KY609277_41-555_H_rugulosus_D007	Hoplobatrachus rugulosus S	Germany	Berlin (imported from Vietnam)	-	-	Dittrich et al. 2021 EcolEvol	SFL01
KY609278_41-555_H_rugulosus_D008	Hoplobatrachus rugulosus S	Germany	Berlin (imported from Vietnam)	-	-	Dittrich et al. 2021 EcolEvol	SFL01
KY609279_41-555_H_rugulosus_D009	Hoplobatrachus rugulosus S	Germany	Berlin (imported from Vietnam)	-	-	Dittrich et al. 2021 EcolEvol	SFL01
KY609281_41-515_H_rugulosus_D011	Hoplobatrachus rugulosus S	Germany	Berlin (imported from Vietnam)	-	-	Dittrich et al. 2021 EcolEvol	SFL01
KY609282_41-515_H_rugulosus_D012	Hoplobatrachus rugulosus S	Germany	Berlin (imported from Vietnam)	-	-	Dittrich et al. 2021 EcolEvol	SFL01
KY609283_12-526_H_rugulosus_D013	Hoplobatrachus rugulosus S	Germany	Berlin (imported from Vietnam)	-	-	Dittrich et al. 2021 EcolEvol	SFL01
KY609284_41-555_H_rugulosus_D014	Hoplobatrachus rugulosus S	Germany	Berlin (imported from Vietnam)	-	-	Dittrich et al. 2021 EcolEvol	SFL01
KY609285_41-518_H_rugulosus_D015	Hoplobatrachus rugulosus S	Germany	Berlin (imported from Vietnam)	-	-	Dittrich et al. 2021 EcolEvol	SFL01
KY609287_41-555_H_rugulosus_D017	Hoplobatrachus rugulosus S	Germany	Berlin (imported from Vietnam)	-	-	Dittrich et al. 2021 EcolEvol	SFL01
KY609288_41-555_H_rugulosus_D018	Hoplobatrachus rugulosus S	Germany	Berlin (imported from Vietnam)	-	-	Dittrich et al. 2021 EcolEvol	SFL01
KY609289_41-555_H_rugulosus_D019	Hoplobatrachus rugulosus S	Germany	Berlin (imported from Vietnam)	-	-	Dittrich et al. 2021 EcolEvol	SFL01
KY609290_41-555_H_rugulosus_D020	Hoplobatrachus rugulosus S	Germany	Berlin (imported from Vietnam)	-	-	Dittrich et al. 2021 EcolEvol	SFL01
KY609292_41-555_H_rugulosus_D022	Hoplobatrachus rugulosus S	Germany	Berlin (imported from Vietnam)	-	-	Dittrich et al. 2021 EcolEvol	SFL01
KY609293_41-555_H_rugulosus_D023	Hoplobatrachus rugulosus S	Germany	Berlin (imported from Vietnam)	-	-	Dittrich et al. 2021 EcolEvol	SFL01
KY609294_41-555_H_rugulosus_D024	Hoplobatrachus rugulosus S	Germany	Berlin (imported from Vietnam)	-	-	Dittrich et al. 2021 EcolEvol	SFL01
KY609295_41-514_H_rugulosus_D025	Hoplobatrachus rugulosus S	Germany	Berlin (imported from Vietnam)	-	-	Dittrich et al. 2021 EcolEvol	SFL01
KY609296_41-549_H_rugulosus_D026	Hoplobatrachus rugulosus S	Germany	Berlin (imported from Vietnam)	-	-	Dittrich et al. 2021 EcolEvol	SFL01
KY609297_41-526_H_rugulosus_D027	Hoplobatrachus rugulosus S	Germany	Berlin (imported from Vietnam)	-	-	Dittrich et al. 2021 EcolEvol	SFL01
KY609298_41-555_H_rugulosus_D028	Hoplobatrachus rugulosus S	Germany	Berlin (imported from Vietnam)	-	-	Dittrich et al. 2021 EcolEvol	SFL01
KY609299_41-528_H_rugulosus_D029	Hoplobatrachus rugulosus S	Germany	Berlin (imported from Vietnam)	-	-	Dittrich et al. 2021 EcolEvol	SFL01
KY609300_1-481_H_rugulosus_D030	Hoplobatrachus rugulosus S	Germany	Berlin (imported from Vietnam)	-	-	Dittrich et al. 2021 EcolEvol	SFL01
KY609301_41-555_H_rugulosus_D031	Hoplobatrachus rugulosus S	Germany	Berlin (imported from Vietnam)	-	-	Dittrich et al. 2021 EcolEvol	SFL01
KY609302_41-512_H_rugulosus_D032	Hoplobatrachus rugulosus S	Germany	Berlin (imported from Vietnam)	-	-	Dittrich et al. 2021 EcolEvol	SFL01
KY609303_41-555_H_rugulosus_D033	Hoplobatrachus rugulosus S	Germany	Berlin (imported from Vietnam)	-	-	Dittrich et al. 2021 EcolEvol	SFL01
KY609304_10-524_H_rugulosus_D034	Hoplobatrachus rugulosus S	Germany	Berlin (imported from Vietnam)	-	-	Dittrich et al. 2021 EcolEvol	SFL01
KY609305_41-555_H_rugulosus_DO35	Hoplobatrachus rugulosus S	Germany	Berlin (imported from Vietnam)	-	-	Dittrich et al. 2021 EcolEvol	SFL01
KY609306_35-549_H_rugulosus_D036	Hoplobatrachus rugulosus S	Germany	Berlin (imported from Vietnam)	-	-	Dittrich et al. 2021 EcolEvol	SFL01
KY609308_14-528_H_rugulosus_D039	Hoplobatrachus rugulosus S	Germany	Berlin (imported from Vietnam)	-	-	Dittrich et al. 2021 EcolEvol	SFL01
KY609309_13-527_H_rugulosus_D040	Hoplobatrachus rugulosus S	Germany	Berlin (imported from Vietnam)	-	-	Dittrich et al. 2021 EcolEvol	SFL01
KY609310_11-525_H_rugulosus_D042	Hoplobatrachus rugulosus S	Germany	Berlin (imported from Vietnam)	-	-	Dittrich et al. 2021 EcolEvol	SFL01
KY609311_19-533_H_rugulosus_D043	Hoplobatrachus rugulosus S	Germany	Berlin (imported from Vietnam)	-	-	Dittrich et al. 2021 EcolEvol	SFL01
KY609312_10-524_H_rugulosus_D044	Hoplobatrachus rugulosus S	Germany	Berlin (imported from Vietnam)	-	-	Dittrich et al. 2021 EcolEvol	SFL01
KY609313_41-555_H_rugulosus_D045	Hoplobatrachus rugulosus S	Germany	Berlin (imported from Vietnam)	-	-	Dittrich et al. 2021 EcolEvol	SFL01
KY609315_41-555_H_rugulosus_D047	Hoplobatrachus rugulosus S	Germany	Berlin (imported from Vietnam)	-	-	Dittrich et al. 2021 EcolEvol	SFL01
KY609316_41-532_H_rugulosus_D082	Hoplobatrachus rugulosus S	Germany	Berlin (imported from Vietnam)	-	-	Dittrich et al. 2021 EcolEvol	SFL01
KY609317_41-555_H_rugulosus_D085	Hoplobatrachus rugulosus S	Germany	Berlin (imported from Vietnam)	-	-	Dittrich et al. 2021 EcolEvol	SFL01
KY609318_41-555_H_rugulosus_D093	Hoplobatrachus rugulosus S	Germany	Berlin (imported from Vietnam)	-	-	Dittrich et al. 2021 EcolEvol	SFL01
KY609319_41-555_H_rugulosus_D114	Hoplobatrachus rugulosus S	Germany	Berlin (imported from Vietnam)	-	-	Dittrich et al. 2021 EcolEvol	SFL01
KY609320_41-555_H_rugulosus_D118	Hoplobatrachus rugulosus S	Germany	Berlin (imported from Vietnam)	-	-	Dittrich et al. 2021 EcolEvol	SFL01
KY609321_41-555_H_rugulosus_D124	Hoplobatrachus rugulosus S	Germany	Berlin (imported from Vietnam)	-	-	Dittrich et al. 2021 EcolEvol	SFL01
LC640504_4-491_H_rugulosus_IABHU04102	Hoplobatrachus rugulosus S	-	-	-	-	Kambayashi et al. 2022 MBE	SFL01
MG847619_40-554_H_rugulosus_S24	Hoplobatrachus rugulosus S	Germany	Bavaria (Asian Buffets)	-	-	Spielmann et al. 2015 JCPFS	SFL01
MG935821_41-555_H_rugulosus_USNM.Herp.524038	Hoplobatrachus rugulosus W	Myanmar	Sagaing, Chatthin, ca. 2 km WNW of Chatthin Wildlife Sanctuary, San Myaung camp, Kanbalur Township	23.5744	95.7378	Mulcahy et al. 2018 ZooKeys
MZ042714_41-555_H_rugulosus_Tiger_frog1-T-16S	Hoplobatrachus rugulosus S	China	Huangshan, Anhui	29.8593	118.138	Guo et al. 2021 STEMedicine	SFL01
MZ042715_41-555_H_rugulosus_Tiger_frog2-T-16S	Hoplobatrachus rugulosus S	China	Huangshan, Anhui	29.8593	118.138	Guo et al. 2021 STEMedicine	SFL01
MZ042716_41-555_H_rugulosus_Tiger_frog3-T-16S	Hoplobatrachus rugulosus S	China	Huangshan, Anhui	29.8593	118.138	Guo et al. 2021 STEMedicine	SFL01
NC_019615_5453-5967_H_rugulosus	Hoplobatrachus rugulosus N	China	Jinhua, Zhejiang Province	29.36	119.966	Yu et al. 2012 MtDNA
NC_042258_5434-5949_H_chinensis_x_H_rugulosus	Hoplobatrachus rugulosus N	China	Jinhua, Zhejiang Province	29.36	119.966	Cai et al. 2018 MtDNA
OM387063_41-555_Occidozyga_martensii_USNM.Herp.595459	Hoplobatrachus rugulosus N	Vietnam	Bai Tu Long Bay, Tra Ngo Island, NE portion of Dao Tra Ngo, 5.36 km NW (straight-line distance) of Tram kiem lam Lach Cheo (ranger station on Ba Mun Island)	21.0587	107.52	Miller et al. unpublished
OM387176_14-528_H_rugulosus_USNM.Herp.595408	Hoplobatrachus rugulosus N	Vietnam	Du Gia Forest, Bac Me, 3.2 km E of Khau Ca Reserve (straight-line distance)	22.7365	105.379	Miller et al. unpublished
ON615100_476-989_H_rugulosus_SYSa006157	Hoplobatrachus rugulosus N	China	Guangdong, Mt Danxia	25.024	113.745	Lyu et al. 2022 Vert Zool

## Sheet: Fejervarya
BLAST sequence	Identified taxon/lineage	Country	Locality	Y	X	Source	Identical haplotype among the Swiss frog legs
AB444684_12-495_F_cf_cancrivora_FCL-2008_FCL-16S-1	Fejervarya cancrivora	Indonesia	Java, Pelabuhan ratu	-6.97337	106.576	Kurniawan et al. 2011 Zool Sci	SFL03
AB444684_12-495_F_cf_cancrivora_FCL-2008_FCL-16S-1	Fejervarya cancrivora	Indonesia	Sumatra, Langkat	3.70389	98.2551	Kurniawan et al. 2011 Zool Sci	SFL03
AB444684_12-495_F_cf_cancrivora_FCL-2008_FCL-16S-1	Fejervarya cancrivora	Indonesia	Tempilang, Bangka	-2.0893	105.673	Kurniawan et al. 2011 Zool Sci	SFL03
AB444684_12-495_F_cf_cancrivora_FCL-2008_FCL-16S-1	Fejervarya cancrivora	Indonesia	West Java, Bogor	-6.60133	106.806	Kurniawan et al. 2011 Zool Sci	SFL03
AB444684_12-495_F_cf_cancrivora_FCL-2008_FCL-16S-1	Fejervarya cancrivora	Indonesia	West Java, Cianjur	-6.81704	107.14	Kurniawan et al. 2011 Zool Sci	SFL03
AB444684_12-495_F_cf_cancrivora_FCL-2008_FCL-16S-1	Fejervarya cancrivora	Indonesia	West Sumatra, Padang	-0.913168	100.385	Kurniawan et al. 2011 Zool Sci	SFL03
AB444685_12-494_F_cf_cancrivora_FCL-2008_FCL-16S-2	Fejervarya cancrivora	Indonesia	Sumatra, Payakumbuh	-0.224174	100.639	Kurniawan et al. 2011 Zool Sci
AB444685_12-494_F_cf_cancrivora_FCL-2008_FCL-16S-2	Fejervarya cancrivora	Indonesia	West Sumatra, Padang	-0.913168	100.385	Kurniawan et al. 2011 Zool Sci
AB444686_12-494_F_cf_cancrivora_FCL-2008_FCL-16S-3	Fejervarya cancrivora	Indonesia	South Sumatra, Palembang	-2.96663	104.775	Kurniawan et al. 2011 Zool Sci	SFL02
AB444687_12-496_F_cf_cancrivora_FCL-2008_FCL-16S-4	Fejervarya cancrivora	Indonesia	Sumatra, Jambi	-1.61481	103.613	Kurniawan et al. 2011 Zool Sci	SFL02
AB444688_12-494_F_cf_cancrivora_FCL-2008_FCL-16S-5	Fejervarya cancrivora	Malaysia	Selangor	3.26073	101.538	Kurniawan et al. 2011 Zool Sci
AB444689_12-491_F_cf_cancrivora_FCL-2008_FCL-16S-6	Fejervarya cancrivora	Indonesia	West Java, Bogor	-6.60133	106.806	Kurniawan et al. 2011 Zool Sci
AB444690_12-494_F_cf_cancrivora_FCL-2008_FCL-16S-7	Fejervarya cancrivora	Indonesia	Central Java, Banyumas	-7.45052	109.175	Kurniawan et al. 2011 Zool Sci	SFL02
AB570273_969-1450_F_cancrivora_FC-3	Fejervarya cancrivora	Indonesia	Bali, Denpasar	-8.6703	115.225	Kurniawan et al. 2014 TREUBIA	SFL06
AB570273_969-1450_F_cancrivora_FC-3	Fejervarya cancrivora	Indonesia	Central Java, Banyumas	-7.45052	109.175	Kurniawan et al. 2014 TREUBIA	SFL06
AB570273_969-1450_F_cancrivora_FC-3	Fejervarya cancrivora	Indonesia	East Java, Malang	-7.96011	112.633	Kurniawan et al. 2014 TREUBIA	SFL06
AB570273_969-1450_F_cancrivora_FC-3	Fejervarya cancrivora	Indonesia	Java, Banyuwangi	-8.2181	114.371	Kurniawan et al. 2014 TREUBIA	SFL06
AB570273_969-1450_F_cancrivora_FC-3	Fejervarya cancrivora	Indonesia	Java, Cilacap	-7.69699	109.032	Kurniawan et al. 2014 TREUBIA	SFL06
AB570273_969-1450_F_cancrivora_FC-3	Fejervarya cancrivora	Indonesia	Java, Kediri	-7.83902	112.02	Kurniawan et al. 2014 TREUBIA	SFL06
AB570273_969-1450_F_cancrivora_FC-3	Fejervarya cancrivora	Indonesia	Pontianak, Kalimantan	-0.024752	109.33	Kurniawan et al. 2014 TREUBIA	SFL06
AB570273_969-1450_F_cancrivora_FC-3	Fejervarya cancrivora	Indonesia	South Sumatra, Palembang	-2.96663	104.775	Kurniawan et al. 2014 TREUBIA	SFL06
AB570273_969-1450_F_cancrivora_FC-3	Fejervarya cancrivora	Indonesia	Sumatra, Jambi	-1.61481	103.613	Kurniawan et al. 2014 TREUBIA	SFL06
AB570273_969-1450_F_cancrivora_FC-3	Fejervarya cancrivora	Indonesia	Sumatra, Lampung	-4.98417	105.092	Kurniawan et al. 2014 TREUBIA	SFL06
AB570274_976-1465_F_cancrivora_FC-4	Fejervarya cancrivora	Indonesia	Bali, Denpasar	-8.6703	115.225	Kurniawan et al. 2014 TREUBIA
AB570275_972-1454_F_cancrivora_FC-5	Fejervarya cancrivora	Indonesia	Bali, Denpasar	-8.6703	115.225	Kurniawan et al. 2014 TREUBIA
AB570276_980-1465_F_cancrivora_FC-6	Fejervarya cancrivora	Indonesia	Bali, Denpasar	-8.6703	115.225	Kurniawan et al. 2014 TREUBIA
AB570277_969-1457_F_cancrivora_FC-7	Fejervarya cancrivora	Indonesia	Bali, Denpasar	-8.6703	115.225	Kurniawan et al. 2014 TREUBIA
EU365387_62-576_F_cancrivora_Taiwan_Jiadong	Fejervarya cancrivora	China	Taiwan, Jiadong	22.428	120.547	Hsu et al. 2008 unpublished	SFL06
EU365389_62-576_F_cancrivora_Taiwan_Sinpi	Fejervarya cancrivora	China	Taiwan, Sinpi	22.4926	120.584	Hsu et al. 2008 unpublished
EU435279_33-547_F_cancrivora_Donggang-1	Fejervarya cancrivora	China	Taiwan, Donggang	22.4602	120.474	Kung et al. 2009 unpublished	SFL06
EU435280_34-548_F_cancrivora_Fangliao-2	Fejervarya cancrivora	China	Taiwan, Fangliao	22.4061	120.581	Kung et al. 2009 unpublished
EU435281_36-550_F_cancrivora_Jiadong-8	Fejervarya cancrivora	China	Taiwan, Jiadong	22.428	120.547	Kung et al. 2009 unpublished	SFL06
EU435282_33-547_F_cancrivora_Jiadong-9	Fejervarya cancrivora	China	Taiwan, Jiadong	22.428	120.547	Kung et al. 2009 unpublished	SFL06
EU435301_29-543_F_cancrivora	Fejervarya cancrivora	-	-	-	-	Kung et al. 2009 unpublished	SFL06
EU435302_31-545_F_cancrivora	Fejervarya cancrivora	-	-	-	-	Kung et al. 2009 unpublished	SFL06
EU435303_35-548_F_cancrivora	Fejervarya cancrivora	-	-	-	-	Kung et al. 2009 unpublished
KR816718_48-562_F_cancrivora_USNM580816	Fejervarya cancrivora	USA	Guam, Agat	13.3796	144.662	Wostl et al. 2016 PacSci	SFL06
KR816719_52-566_F_cancrivora_USNM580819	Fejervarya cancrivora	USA	Guam, Agat	13.3796	144.662	Wostl et al. 2016 PacSci	SFL06
KR816720_47-561_F_cancrivora_USNM580836	Fejervarya cancrivora	USA	Guam, Asan	13.4731	144.71	Wostl et al. 2016 PacSci	SFL06
KR816721_48-562_F_cancrivora_USNM580841	Fejervarya cancrivora	USA	Guam, Inarajan	13.2769	144.743	Wostl et al. 2016 PacSci	SFL06
KR816722_48-562_F_cancrivora_USNM580845	Fejervarya cancrivora	USA	Guam, Inarajan	13.2769	144.743	Wostl et al. 2016 PacSci	SFL06
KR816723_59-573_F_cancrivora_USNM580869	Fejervarya cancrivora	USA	Guam, Mangilao	13.4474	144.802	Wostl et al. 2016 PacSci	SFL06
KR816724_51-565_F_cancrivora_USNM580872	Fejervarya cancrivora	USA	Guam, Piti	13.4639	144.697	Wostl et al. 2016 PacSci	SFL06
KR816725_60-574_F_cancrivora_USNM580879	Fejervarya cancrivora	USA	Guam, Piti	13.4639	144.697	Wostl et al. 2016 PacSci	SFL06
KR816726_49-563_F_cancrivora_USNM580885	Fejervarya cancrivora	USA	Guam, Piti	13.4639	144.697	Wostl et al. 2016 PacSci	SFL06
KR816727_49-563_F_cancrivora_USNM580900	Fejervarya cancrivora	USA	Guam, Yona	13.4095	144.776	Wostl et al. 2016 PacSci	SFL06
KR816728_48-562_F_cancrivora_USNM580906	Fejervarya cancrivora	USA	Guam, Piti	13.4639	144.697	Wostl et al. 2016 PacSci	SFL06
KR816729_49-563_F_cancrivora_USNM580908	Fejervarya cancrivora	USA	Guam, Piti	13.4639	144.697	Wostl et al. 2016 PacSci	SFL06
KT972720_5-497_F_cancrivora_USNM580821	Fejervarya cancrivora	USA	Guam, Agat	13.3796	144.662	Wostl et al. 2016 PacSci	SFL06
KT972721_1-488_F_cancrivora_USNM580828	Fejervarya cancrivora	USA	Guam, Agat	13.3796	144.662	Wostl et al. 2016 PacSci	SFL06
KT972722_5-499_F_cancrivora_USNM580830	Fejervarya cancrivora	USA	Guam, Agat	13.3796	144.662	Wostl et al. 2016 PacSci	SFL06
KT972723_1-426_F_cancrivora_USNM580834	Fejervarya cancrivora	USA	Guam, Agat	13.3796	144.662	Wostl et al. 2016 PacSci	SFL06
KT972724_35-520_F_cancrivora_USNM580840	Fejervarya cancrivora	USA	Guam, Agat	13.3796	144.662	Wostl et al. 2016 PacSci	SFL06
KT972725_1-475_F_cancrivora_USNM580847	Fejervarya cancrivora	USA	Guam, Agat	13.3796	144.662	Wostl et al. 2016 PacSci
KT972726_28-505_F_cancrivora_USNM580848	Fejervarya cancrivora	USA	Guam, Agat	13.3796	144.662	Wostl et al. 2016 PacSci	SFL06
KT972728_5-482_F_cancrivora_USNM580870	Fejervarya cancrivora	USA	Guam, Agat	13.3796	144.662	Wostl et al. 2016 PacSci	SFL06
KT972729_28-522_F_cancrivora_USNM580875	Fejervarya cancrivora	USA	Guam, Agat	13.3796	144.662	Wostl et al. 2016 PacSci	SFL06
KT972730_39-529_F_cancrivora_USNM580877	Fejervarya cancrivora	USA	Guam, Agat	13.3796	144.662	Wostl et al. 2016 PacSci	SFL06
KT972731_20-524_F_cancrivora_USNM580884	Fejervarya cancrivora	USA	Guam, Agat	13.3796	144.662	Wostl et al. 2016 PacSci	SFL06
KT972732_5-493_F_cancrivora_USNM580894	Fejervarya cancrivora	USA	Guam, Agat	13.3796	144.662	Wostl et al. 2016 PacSci	SFL06
KT972733_9-491_F_cancrivora_USNM580903	Fejervarya cancrivora	USA	Guam, Agat	13.3796	144.662	Wostl et al. 2016 PacSci	SFL06
KT972734_1-479_F_cancrivora_USNM580909	Fejervarya cancrivora	USA	Guam, Agat	13.3796	144.662	Wostl et al. 2016 PacSci	SFL06
KX055940_47-561_F_cancrivora_h01 (1 sample)	Fejervarya cancrivora	France	Supermarker (imported from Indonesia)	-	-	Ohler & Nicolas 2017 EJT
KX055941_47-561_F_cancrivora_h02 (54 samples)	Fejervarya cancrivora	France	Supermarker (imported from Indonesia)	-	-	Ohler & Nicolas 2017 EJT	SFL06
KX055942_47-561_F_cancrivora_h03 (7 samples)	Fejervarya cancrivora	France	Supermarker (imported from Indonesia)	-	-	Ohler & Nicolas 2017 EJT
KX055943_47-561_F_cancrivora_h04 (66 samples)	Fejervarya cancrivora	France	Supermarker (imported from Indonesia)	-	-	Ohler & Nicolas 2017 EJT	SFL02
KX055944_47-561_F_cancrivora_h05 (1 sample)	Fejervarya cancrivora	France	Supermarker (imported from Indonesia)	-	-	Ohler & Nicolas 2017 EJT
KX055945_47-562_F_cancrivora_h06 (6 samples)	Fejervarya cancrivora	France	Supermarker (imported from Indonesia)	-	-	Ohler & Nicolas 2017 EJT	SFL06
KX055946_47-561_F_cancrivora_h07 (1 sample)	Fejervarya cancrivora	France	Supermarker (imported from Indonesia)	-	-	Ohler & Nicolas 2017 EJT
KX055947_47-560_F_cancrivora_h08 (5 samples)	Fejervarya cancrivora	France	Supermarker (imported from Indonesia)	-	-	Ohler & Nicolas 2017 EJT	SFL02
KX055948_47-560_F_cancrivora_h09 (1 sample)	Fejervarya cancrivora	France	Supermarker (imported from Indonesia)	-	-	Ohler & Nicolas 2017 EJT	SFL02
KX055949_47-561_F_cancrivora_h10 (8 samples)	Fejervarya cancrivora	France	Supermarker (imported from Indonesia)	-	-	Ohler & Nicolas 2017 EJT
KX055950_47-561_F_cancrivora_h11 (49 samples)	Fejervarya cancrivora	France	Supermarker (imported from Indonesia)	-	-	Ohler & Nicolas 2017 EJT	SFL03
KX055951_47-561_F_cancrivora_h12 (1 sample)	Fejervarya cancrivora	France	Supermarker (imported from Indonesia)	-	-	Ohler & Nicolas 2017 EJT
KX055952_36-549_F_cancrivora_h13 (1 sample)	Fejervarya cancrivora	France	Supermarker (imported from Indonesia)	-	-	Ohler & Nicolas 2017 EJT	SFL06
KX055953_47-560_F_cancrivora_h14 (1 sample)	Fejervarya cancrivora	France	Supermarker (imported from Indonesia)	-	-	Ohler & Nicolas 2017 EJT
KX055954_47-561_F_cancrivora_h15 (1 sample)	Fejervarya cancrivora	France	Supermarker (imported from Indonesia)	-	-	Ohler & Nicolas 2017 EJT
KX055955_47-561_F_cancrivora_h16 (3 samples)	Fejervarya cancrivora	France	Supermarker (imported from Indonesia)	-	-	Ohler & Nicolas 2017 EJT
KY609226_40-554_F_cancrivora_D048	Fejervarya cancrivora	Germany	Berlin (imported from Indonesia)	-	-	Dittrich et al. 2021 EcolEvol
KY609227_14-528_F_cancrivora_D049	Fejervarya cancrivora	Germany	Berlin (imported from Indonesia)	-	-	Dittrich et al. 2021 EcolEvol	SFL02
KY609228_40-554_F_cancrivora_D052	Fejervarya cancrivora	Germany	Berlin (imported from Indonesia)	-	-	Dittrich et al. 2021 EcolEvol	SFL02
KY609229_40-554_F_cancrivora_D053	Fejervarya cancrivora	Germany	Berlin (imported from Indonesia)	-	-	Dittrich et al. 2021 EcolEvol	SFL02
KY609230_14-528_F_cancrivora_D056	Fejervarya cancrivora	Germany	Berlin (imported from Indonesia)	-	-	Dittrich et al. 2021 EcolEvol	SFL02
KY609231_40-554_F_cancrivora_D057	Fejervarya cancrivora	Germany	Berlin (imported from Indonesia)	-	-	Dittrich et al. 2021 EcolEvol	SFL02
KY609232_40-554_F_cancrivora_D058	Fejervarya cancrivora	Germany	Berlin (imported from Indonesia)	-	-	Dittrich et al. 2021 EcolEvol	SFL06
KY609233_40-554_F_cancrivora_D060	Fejervarya cancrivora	Germany	Berlin (imported from Indonesia)	-	-	Dittrich et al. 2021 EcolEvol
KY609234_10-524_F_cancrivora_D061	Fejervarya cancrivora	Germany	Berlin (imported from Indonesia)	-	-	Dittrich et al. 2021 EcolEvol	SFL03
KY609235_40-490_F_cancrivora_D062	Fejervarya cancrivora	Germany	Berlin (imported from Indonesia)	-	-	Dittrich et al. 2021 EcolEvol	SFL03
KY609236_40-486_F_cancrivora_D066	Fejervarya cancrivora	Germany	Berlin (imported from Indonesia)	-	-	Dittrich et al. 2021 EcolEvol	SFL02
KY609237_40-482_F_cancrivora_D068	Fejervarya cancrivora	Germany	Berlin (imported from Indonesia)	-	-	Dittrich et al. 2021 EcolEvol	SFL02
KY609238_40-554_F_cancrivora_D070	Fejervarya cancrivora	Germany	Berlin (imported from Indonesia)	-	-	Dittrich et al. 2021 EcolEvol	SFL02
KY609239_12-526_F_cancrivora_D071	Fejervarya cancrivora	Germany	Berlin (imported from Indonesia)	-	-	Dittrich et al. 2021 EcolEvol	SFL02
KY609240_40-554_F_cancrivora_D072	Fejervarya cancrivora	Germany	Berlin (imported from Indonesia)	-	-	Dittrich et al. 2021 EcolEvol	SFL02
KY609241_40-501_F_cancrivora_D074	Fejervarya cancrivora	Germany	Berlin (imported from Indonesia)	-	-	Dittrich et al. 2021 EcolEvol	SFL06
KY609243_1-449_F_cancrivora_D076	Fejervarya cancrivora	Germany	Berlin (imported from Indonesia)	-	-	Dittrich et al. 2021 EcolEvol	SFL02
KY609244_1-507_F_cancrivora_D077	Fejervarya cancrivora	Germany	Berlin (imported from Indonesia)	-	-	Dittrich et al. 2021 EcolEvol	SFL03
KY609245_40-554_F_cancrivora_D096	Fejervarya cancrivora	Germany	Berlin (imported from Indonesia)	-	-	Dittrich et al. 2021 EcolEvol	SFL03
KY609246_40-554_F_cancrivora_D097	Fejervarya cancrivora	Germany	Berlin (imported from Indonesia)	-	-	Dittrich et al. 2021 EcolEvol	SFL02
KY609247_40-554_F_cancrivora_D098	Fejervarya cancrivora	Germany	Berlin (imported from Indonesia)	-	-	Dittrich et al. 2021 EcolEvol	SFL03
KY609248_1-441_F_cancrivora_D100	Fejervarya cancrivora	Germany	Berlin (imported from Indonesia)	-	-	Dittrich et al. 2021 EcolEvol
KY609249_40-554_F_cancrivora_D101	Fejervarya cancrivora	Germany	Berlin (imported from Indonesia)	-	-	Dittrich et al. 2021 EcolEvol	SFL02
KY609250_40-554_F_cancrivora_D102	Fejervarya cancrivora	Germany	Berlin (imported from Indonesia)	-	-	Dittrich et al. 2021 EcolEvol	SFL03
KY609251_40-510_F_cancrivora_D103	Fejervarya cancrivora	Germany	Berlin (imported from Indonesia)	-	-	Dittrich et al. 2021 EcolEvol	SFL02
KY609252_40-554_F_cancrivora_D105	Fejervarya cancrivora	Germany	Berlin (imported from Indonesia)	-	-	Dittrich et al. 2021 EcolEvol	SFL02
KY609253_40-554_F_cancrivora_D106	Fejervarya cancrivora	Germany	Berlin (imported from Indonesia)	-	-	Dittrich et al. 2021 EcolEvol	SFL06
KY609254_40-554_F_cancrivora_D107	Fejervarya cancrivora	Germany	Berlin (imported from Indonesia)	-	-	Dittrich et al. 2021 EcolEvol	SFL02
KY609255_40-554_F_cancrivora_D108	Fejervarya cancrivora	Germany	Berlin (imported from Indonesia)	-	-	Dittrich et al. 2021 EcolEvol	SFL02
KY609256_40-554_F_cancrivora_D109	Fejervarya cancrivora	Germany	Berlin (imported from Indonesia)	-	-	Dittrich et al. 2021 EcolEvol	SFL03
KY609257_40-554_F_cancrivora_D111	Fejervarya cancrivora	Germany	Berlin (imported from Indonesia)	-	-	Dittrich et al. 2021 EcolEvol	SFL02
MN453508_448-961_F_cancrivora_ZMKU.AM.01418	Fejervarya cancrivora	Thailand	Ko Chang, Trat	12.0843	102.32	Yodthong et al. 2019 ZooKeys	SFL02
MN453509_448-961_F_cancrivora_ZMKU.AM.01423	Fejervarya cancrivora	Thailand	Ko Chang, Trat	12.0843	102.32	Yodthong et al. 2019 ZooKeys	SFL02
MN453510_448-961_F_cancrivora_ZMKU.AM.01425	Fejervarya cancrivora	Thailand	Ko Chang, Trat	12.0843	102.32	Yodthong et al. 2019 ZooKeys	SFL02
MN453511_448-961_F_cancrivora_ZMKU.AM.01426	Fejervarya cancrivora	Thailand	Pak Phanang, Nakhon Si Thammarat	8.31142	100.189	Yodthong et al. 2019 ZooKeys	SFL02
MN453512_448-961_F_cancrivora_ZMKU.AM.01430	Fejervarya cancrivora	Thailand	Pak Phanang, Nakhon Si Thammarat	8.31142	100.189	Yodthong et al. 2019 ZooKeys	SFL02
MN453523_448-961_F_cancrivora_ZMKU.AM.01507	Fejervarya cancrivora	Thailand	Khuan Khanun, Phatthalung	7.75236	100.012	Yodthong et al. 2019 ZooKeys	SFL02
MN453524_448-961_F_cancrivora_ZMKU.AM.01509	Fejervarya cancrivora	Thailand	Khuan Khanun, Phatthalung	7.75236	100.012	Yodthong et al. 2019 ZooKeys	SFL02
MN453525_448-961_F_cancrivora_ZMKU.AM.01511	Fejervarya cancrivora	Thailand	Pak Phanang, Nakhon Si Thammarat	8.31142	100.189	Yodthong et al. 2019 ZooKeys	SFL02
OP984467_376-877_F_cancrivora_MVZ.Herp.293830	Fejervarya cancrivora	Indonesia	Sumbawa Island	-8.501	119.036	Tanoyo et al. 2024 RWAM	SFL06
OP984469_376-877_F_cancrivora_MVZ.Herp.293829	Fejervarya cancrivora	Indonesia	Sumbawa Island	-8.501	119.036	Tanoyo et al. 2024 RWAM	SFL06
OP984470_376-877_F_cancrivora_MVZ.Herp.293903	Fejervarya cancrivora	Indonesia	Sumbawa Island	-9.028	116.819	Tanoyo et al. 2024 RWAM	SFL02
OP984471_376-877_F_cancrivora_MVZ.Herp.293905	Fejervarya cancrivora	Indonesia	Sumbawa Island	-9.028	116.819	Tanoyo et al. 2024 RWAM	SFL02
OP984472_376-877_F_cancrivora_MVZ.Herp.293916	Fejervarya cancrivora	Indonesia	Sumbawa Island	-8.374	118.284	Tanoyo et al. 2024 RWAM	SFL02
OP984473_376-877_F_cancrivora_MVZ.Herp.293827	Fejervarya cancrivora	Indonesia	Sumbawa Island	-8.74	118.605	Tanoyo et al. 2024 RWAM
OP984475_376-877_F_cancrivora_MVZ.Herp.274499	Fejervarya cancrivora	Indonesia	Bali Island	-8.3779	115.202	Tanoyo et al. 2024 RWAM	SFL02
OP984511_376-877_F_verruculosa_MVZ.Herp.293948	Fejervarya verruculosa	Indonesia	Sumba Island	-10.007	120.045	Tanoyo et al. 2024 RWAM
OP984512_376-877_F_verruculosa_MVZ.Herp.293947	Fejervarya verruculosa	Indonesia	Sumba Island	-10.007	120.045	Tanoyo et al. 2024 RWAM
OP984513_376-877_F_verruculosa_MVZ.Herp.293950	Fejervarya verruculosa	Indonesia	Sumba Island	-10.007	120.045	Tanoyo et al. 2024 RWAM
OP984544_376-857_F_verruculosa_MVZ.Herp.293951	Fejervarya verruculosa	Indonesia	Sumba Island	-10.007	120.045	Tanoyo et al. 2024 RWAM
OP984545_320-801_F_verruculosa_MVZ.Herp.293952	Fejervarya verruculosa	Indonesia	Sumba Island	-10.007	120.045	Tanoyo et al. 2024 RWAM
OP984565_343-839_F_verruculosa_MVZ.Herp.293955	Fejervarya verruculosa	Indonesia	Sumba Island	-10.007	120.045	Tanoyo et al. 2024 RWAM
OP984566_343-844_F_verruculosa_MVZ.Herp.293953	Fejervarya verruculosa	Indonesia	Sumba Island	-10.007	120.045	Tanoyo et al. 2024 RWAM
OP984569_343-844_F_verruculosa_MVZ.Herp.293956	Fejervarya verruculosa	Indonesia	Sumba Island	-10.007	120.045	Tanoyo et al. 2024 RWAM
OP984586_343-828_F_cancrivora_MVZ.Herp.293879	Fejervarya cancrivora	Indonesia	Lombok Island	-8.269	116.433	Tanoyo et al. 2024 RWAM	SFL02
OP984587_330-831_F_cancrivora_MVZ.Herp.293913	Fejervarya cancrivora	Indonesia	Sumbawa Island	-9.029	116.819	Tanoyo et al. 2024 RWAM	SFL02
OP984588_342-843_F_cancrivora_MVZ.Herp.293844	Fejervarya cancrivora	Indonesia	Sumbawa Island	-8.501	119.036	Tanoyo et al. 2024 RWAM	SFL06
OP984589_343-844_F_cancrivora_MVZ.Herp.293841	Fejervarya cancrivora	Indonesia	Sumbawa Island	-8.501	119.036	Tanoyo et al. 2024 RWAM	SFL06
OP984591_343-844_F_cancrivora_MVZ.Herp.293831	Fejervarya cancrivora	Indonesia	Sumbawa Island	-8.501	119.036	Tanoyo et al. 2024 RWAM	SFL06
OP984598_342-843_F_cancrivora_MVZ.Herp.293832	Fejervarya cancrivora	Indonesia	Sumbawa Island	-8.501	119.036	Tanoyo et al. 2024 RWAM	SFL06
OP984603_343-844_F_cancrivora_MVZ.Herp.293897	Fejervarya cancrivora	Indonesia	Sumbawa Island	-8.527	118.314	Tanoyo et al. 2024 RWAM	SFL02
OP984604_342-843_F_cancrivora_MVZ.Herp.293896	Fejervarya cancrivora	Indonesia	Sumbawa Island	-8.527	118.314	Tanoyo et al. 2024 RWAM	SFL02
OP984606_343-844_F_cancrivora_MVZ.Herp.293826	Fejervarya cancrivora	Indonesia	Sumbawa Island	-8.493	118.492	Tanoyo et al. 2024 RWAM
OP984608_343-844_F_cancrivora_MVZ.Herp.294026	Fejervarya cancrivora	Indonesia	Sumbawa Island	-8.758	117.35	Tanoyo et al. 2024 RWAM	SFL02
OP984610_343-844_F_cancrivora_MVZ.Herp.293895	Fejervarya cancrivora	Indonesia	Sumbawa Island	-8.527	118.314	Tanoyo et al. 2024 RWAM	SFL02
OP995446_333-818_F_cancrivora_WAMR98533	Fejervarya cancrivora	Indonesia	Waworada, Sumbawa Island	-8.7083	118.792	Tanoyo et al. 2024 RWAM	SFL06
OP995447_333-818_F_cancrivora_WAMR98615	Fejervarya cancrivora	Indonesia	Desa Daha, Sumbawa Island	-8.75	118.433	Tanoyo et al. 2024 RWAM
OP995448_333-818_F_cancrivora_WAMR98691	Fejervarya cancrivora	Indonesia	Brang Kua, Mojo Island	-8.2375	117.612	Tanoyo et al. 2024 RWAM	SFL02
OP995451_333-818_F_verruculosa_WAMR101594	Fejervarya verruculosa	Indonesia	Waingapu, Sumba Island	-9.65	120.25	Tanoyo et al. 2024 RWAM
OP995453_333-821_F_verruculosa_WAMR101763	Fejervarya verruculosa	Indonesia	Waeelonda, Sumba Island	-9.4333	119.35	Tanoyo et al. 2024 RWAM
OP995468_333-818_F_cancrivora_WAMR109159	Fejervarya cancrivora	Indonesia	Sampalan, Nusa Penida Island	-8.6833	115.567	Tanoyo et al. 2024 RWAM	SFL02

## Sheet: Limnonectes
BLAST sequence	Identified taxon/lineage	Country	Locality	Y	X	Source	Identical haplotype among the Swiss frog legs
AY313693_1911-2411_L_kadarsani_LSU81722	Limnonectes dammermani	Indonesia	Lombok Island	-	-	Evans et al. 2003 Syst Biol
MK079955_366-869_L_dammermani_MVZ.Herp.291087	Limnonectes dammermani	Indonesia	Lombok Island	-8.40266	116.54	Reilly et al. 2019 JBI
MK079956_365-868_L_dammermani_MVZ.Herp.291089	Limnonectes dammermani	Indonesia	Lombok Island	-8.40266	116.54	Reilly et al. 2019 JBI
MK079957_366-868_L_dammermani_MVZ.Herp.291086	Limnonectes dammermani	Indonesia	Lombok Island	-8.40266	116.54	Reilly et al. 2019 JBI
MK079958_366-868_L_dammermani_MVZ.Herp.291088	Limnonectes dammermani	Indonesia	Lombok Island	-8.40266	116.54	Reilly et al. 2019 JBI
MK079959_365-868_L_dammermani_MVZ.Herp.291057	Limnonectes dammermani	Indonesia	Lombok Island	-8.53159	116.399	Reilly et al. 2019 JBI
MK079960_365-868_L_dammermani_MVZ.Herp.291058	Limnonectes dammermani	Indonesia	Lombok Island	-8.53159	116.399	Reilly et al. 2019 JBI
MK079961_366-869_L_dammermani_MVZ.Herp.291056	Limnonectes dammermani	Indonesia	Lombok Island	-8.53159	116.399	Reilly et al. 2019 JBI
MK079962_364-869_L_kadarsani_MVZ.Herp.291055	Limnonectes kadarsani	Indonesia	Lombok Island	-8.53159	116.399	Reilly et al. 2019 JBI
MK079963_365-870_L_kadarsani_MVZ.Herp.291038	Limnonectes kadarsani	Indonesia	Lombok Island	-8.53159	116.399	Reilly et al. 2019 JBI
MK079964_365-870_L_kadarsani_MVZ.Herp.291039	Limnonectes kadarsani	Indonesia	Lombok Island	-8.53159	116.399	Reilly et al. 2019 JBI
MK079965_365-870_L_kadarsani_MVZ.Herp.291042	Limnonectes kadarsani	Indonesia	Lombok Island	-8.53159	116.399	Reilly et al. 2019 JBI
MK079966_365-870_L_kadarsani_MVZ.Herp.291043	Limnonectes kadarsani	Indonesia	Lombok Island	-8.53159	116.399	Reilly et al. 2019 JBI
MK079967_365-870_L_kadarsani_MVZ.Herp.291046	Limnonectes kadarsani	Indonesia	Lombok Island	-8.53159	116.399	Reilly et al. 2019 JBI
MK079968_365-870_L_kadarsani_MVZ.Herp.291049	Limnonectes kadarsani	Indonesia	Lombok Island	-8.53159	116.399	Reilly et al. 2019 JBI
MK079969_365-870_L_kadarsani_MVZ.Herp.291050	Limnonectes kadarsani	Indonesia	Lombok Island	-8.53159	116.399	Reilly et al. 2019 JBI
MK079970_365-870_L_kadarsani_MVZ.Herp.291051	Limnonectes kadarsani	Indonesia	Lombok Island	-8.53159	116.399	Reilly et al. 2019 JBI
MK079971_365-870_L_kadarsani_MVZ.Herp.291052	Limnonectes kadarsani	Indonesia	Lombok Island	-8.53159	116.399	Reilly et al. 2019 JBI
MK079972_365-870_L_kadarsani_MVZ.Herp.291054	Limnonectes kadarsani	Indonesia	Lombok Island	-8.53159	116.399	Reilly et al. 2019 JBI
MK079973_365-870_L_kadarsani_MVZ.Herp.291037	Limnonectes kadarsani	Indonesia	Lombok Island	-8.53159	116.399	Reilly et al. 2019 JBI
MK079974_365-870_L_kadarsani_MVZ.Herp.291044	Limnonectes kadarsani	Indonesia	Lombok Island	-8.53159	116.399	Reilly et al. 2019 JBI
MK079975_365-870_L_kadarsani_MVZ.Herp.291045	Limnonectes kadarsani	Indonesia	Lombok Island	-8.53159	116.399	Reilly et al. 2019 JBI
MK079976_365-870_L_kadarsani_MVZ.Herp.291048	Limnonectes kadarsani	Indonesia	Lombok Island	-8.53159	116.399	Reilly et al. 2019 JBI
MK079977_365-870_L_kadarsani_MVZ.Herp.291053	Limnonectes kadarsani	Indonesia	Lombok Island	-8.53159	116.399	Reilly et al. 2019 JBI
MK079978_365-870_L_kadarsani_MVZ.Herp.291040	Limnonectes kadarsani	Indonesia	Lombok Island	-8.53159	116.399	Reilly et al. 2019 JBI
MK079979_365-870_L_kadarsani_MVZ.Herp.291041	Limnonectes kadarsani	Indonesia	Lombok Island	-8.53159	116.399	Reilly et al. 2019 JBI
MK079980_365-870_L_kadarsani_MVZ.Herp.291047	Limnonectes kadarsani	Indonesia	Lombok Island	-8.53159	116.399	Reilly et al. 2019 JBI
MK079981_365-870_L_kadarsani_MVZ.Herp.291090	Limnonectes kadarsani	Indonesia	Lombok Island	-8.30545	116.407	Reilly et al. 2019 JBI
MK079982_365-870_L_kadarsani_MVZ.Herp.291091	Limnonectes kadarsani	Indonesia	Lombok Island	-8.30545	116.407	Reilly et al. 2019 JBI
MK079983_365-870_L_kadarsani_MVZ.Herp.291092	Limnonectes kadarsani	Indonesia	Lombok Island	-8.30545	116.407	Reilly et al. 2019 JBI
MK079984_365-870_L_kadarsani_MVZ.Herp.291093	Limnonectes kadarsani	Indonesia	Lombok Island	-8.30545	116.407	Reilly et al. 2019 JBI
KX055957_48-559_L_macrodon_h18 (2 samples)	Limnonectes macrodon W	France	Supermarket (imported from Indonesia)	-	-	Ohler & Nicolas 2017 EJT	SFL08
KY609258_13-524_L_macrodon_D050	Limnonectes macrodon W	Germany	Berlin (imported from Indonesia)	-	-	Dittrich et al. 2021 EcolEvol
KY609259_41-552_L_macrodon_D051	Limnonectes macrodon W	Germany	Berlin (imported from Indonesia)	-	-	Dittrich et al. 2021 EcolEvol	SFL08
KY609260_1-482_L_macrodon_D054	Limnonectes macrodon W	Germany	Berlin (imported from Indonesia)	-	-	Dittrich et al. 2021 EcolEvol
KY609261_13-524_L_macrodon_D055	Limnonectes macrodon W	Germany	Berlin (imported from Indonesia)	-	-	Dittrich et al. 2021 EcolEvol
KY609262_41-480_L_macrodon_D059	Limnonectes macrodon W	Germany	Berlin (imported from Indonesia)	-	-	Dittrich et al. 2021 EcolEvol
KY609263_41-484_L_macrodon_D065	Limnonectes macrodon W	Germany	Berlin (imported from Indonesia)	-	-	Dittrich et al. 2021 EcolEvol	SFL08
KY609264_41-480_L_macrodon_D067	Limnonectes macrodon W	Germany	Berlin (imported from Indonesia)	-	-	Dittrich et al. 2021 EcolEvol	SFL08
KY609265_41-493_L_macrodon_D069	Limnonectes macrodon W	Germany	Berlin (imported from Indonesia)	-	-	Dittrich et al. 2021 EcolEvol
KY609266_41-444_L_macrodon_D073	Limnonectes macrodon W	Germany	Berlin (imported from Indonesia)	-	-	Dittrich et al. 2021 EcolEvol
KY609267_1-433_L_macrodon_D078	Limnonectes macrodon W	Germany	Berlin (imported from Indonesia)	-	-	Dittrich et al. 2021 EcolEvol
KY609268_41-552_L_macrodon_D099	Limnonectes macrodon W	Germany	Berlin (imported from Indonesia)	-	-	Dittrich et al. 2021 EcolEvol	SFL08
KY609269_41-515_L_macrodon_D104	Limnonectes macrodon W	Germany	Berlin (imported from Indonesia)	-	-	Dittrich et al. 2021 EcolEvol	SFL08
KY609270_41-552_L_macrodon_D110	Limnonectes macrodon W	Germany	Berlin (imported from Indonesia)	-	-	Dittrich et al. 2021 EcolEvol	SFL08
OL897234_44-556_L_macrodon_NK0284	Limnonectes macrodon C	Indonesia	-	-7.34617	109.918	Larson 2021	SFL09
OL897235_49-561_L_macrodon_NK0287	Limnonectes macrodon C	Indonesia	-	-7.34617	109.918	Larson 2021	SFL09
U66133_329-803_L_macrodon	Limnonectes macrodon W	Indonesia	West Java, Tarogong, Garut	-7.21625	107.884	Emerson & Ward 1998 ZJLS
