# Supplementary material for: Unsuspected diversity and multiple origins of the frog legs imported to Switzerland for human consumption, as determined by DNA barcoding and morphology
Source: Naturwissenschaften. 2025 Feb 13;112(2):17. doi: 10.1007/s00114-025-01968-2 (PMC11825623; doi:10.1007/s00114-025-01968-2)
Supplement: Supplementary file 2 — Supplementary file2 (XLSX 15 KB) [file 114_2025_1968_MOESM2_ESM.xlsx]

## Sheet: Pelophylax
Genbank sequence	Original identifier (haplotype_voucher)	Country	Locality	Y	X	source	Haplotype	Lineage
AJ310337	AN26_KKOBCA06229	Turkey	Ankara	39.5793	33.0453	Akin et al. 2010 J Biogeogr	ND3.066	P. ridibundus cf. ridibundus C/F
AJ310337	AN26_KKOBCA06230	Turkey	Ankara	39.5793	33.0453	Akin et al. 2010 J Biogeogr	ND3.066	P. ridibundus cf. ridibundus C/F
AJ310337	AN26_KKOBCA06231	Turkey	Ankara	39.5793	33.0453	Akin et al. 2010 J Biogeogr	ND3.066	P. ridibundus cf. ridibundus C/F
AJ310337	AN26_-	Turkey	Ankara	39.5793	33.0453	Akin et al. 2010 J Biogeogr	ND3.066	P. ridibundus cf. ridibundus C/F
AB640969	-_KTUFS-21	Turkey	Ankara, Ayas	40.0077	32.3344	Bulbul et al. 2011 Zool Sci	16S.026	P. ridibundus cf. ridibundus F
AJ313135	CI1_BCA31291	Turkey	Antakya Samandağı	36.0742	35.9982	Akin et al. 2010 J Biogeogr	ND3.127	P. ridibundus cf. ridibundus K
AJ313135	CI1_BCA31292	Turkey	Antakya Samandağı	36.0742	35.9982	Akin et al. 2010 J Biogeogr	ND3.127	P. ridibundus cf. ridibundus K
AJ313135	CI1_BCA31293	Turkey	Antakya Samandağı	36.0742	35.9982	Akin et al. 2010 J Biogeogr	ND3.127	P. ridibundus cf. ridibundus K
AJ310337	AN26_DC08243	Turkey	Artvin Borçka	41.3649	41.692	Akin et al. 2010 J Biogeogr	ND3.066	P. ridibundus cf. ridibundus C/F
AB640948	-_KTUFS-17	Turkey	Artvin, Savsat	41.2511	42.3565	Bulbul et al. 2011 Zool Sci	16S.026	P. ridibundus cf. ridibundus F
AB640939	-_KTUFS-39	Turkey	Aydın, Germencik	37.8687	27.6054	Bulbul et al. 2011 Zool Sci	16S.026	P. ridibundus cf. ridibundus F
AB640959	-_KTUFS-40	Turkey	Aydın, Germencik	37.8687	27.6054	Bulbul et al. 2011 Zool Sci	16S.026	P. ridibundus cf. ridibundus F
AJ310337	AN26_ZMB47390	Georgia	Batumi	41.642	41.68	Akin et al. 2010 J Biogeogr	ND3.066	P. ridibundus cf. ridibundus C/F
AB640968	-_KTUFS-19	Turkey	Bayburt, Suludere	40.4445	40.0556	Bulbul et al. 2011 Zool Sci	16S.026	P. ridibundus cf. ridibundus F
AJ310337	AN26_MAYGCA11304	Turkey	Bilecik Söğüt	39.7118	30.007	Akin et al. 2010 J Biogeogr	ND3.066	P. ridibundus cf. ridibundus C/F
AJ310337	AN26_MAYGCA11305	Turkey	Bilecik Söğüt	39.7118	30.007	Akin et al. 2010 J Biogeogr	ND3.066	P. ridibundus cf. ridibundus C/F
AJ310337	AN26_MAYGCA11306	Turkey	Bilecik Söğüt	39.7118	30.007	Akin et al. 2010 J Biogeogr	ND3.066	P. ridibundus cf. ridibundus C/F
AB640969	-_KTUFS-8	Turkey	Bolu, Gerede	40.7987	32.1986	Bulbul et al. 2011 Zool Sci	16S.026	P. ridibundus cf. ridibundus F
AB640949	-_KTUFS-7	Turkey	Çanakkale, Kepez	40.0987	26.395	Bulbul et al. 2011 Zool Sci	16S.026	P. ridibundus cf. ridibundus F
AJ313135	CI1_AMPH.SUR.203	Turkey	Çevlik District, Antakya	36.1239	35.9281	Akin et al. 2010 J Biogeogr	ND3.127	P. ridibundus cf. ridibundus K
AJ313135	CI1_AMPH.SUR.202	Turkey	Çevlik District, Antakya	36.1239	35.9281	Akin et al. 2010 J Biogeogr	ND3.127	P. ridibundus cf. ridibundus K
AJ313135	CI1_Hotz17305	Turkey	Ceyhan	37.0889	35.8302	Akin et al. 2010 J Biogeogr	ND3.127	P. ridibundus cf. ridibundus K
AJ313135	CI1_Hotz17303	Turkey	Ceyhan	37.0889	35.8302	Akin et al. 2010 J Biogeogr	ND3.127	P. ridibundus cf. ridibundus K
AB640969	-_KTUFS-10	Turkey	Çorum, Kussaray	40.6089	35.1137	Bulbul et al. 2011 Zool Sci	16S.026	P. ridibundus cf. ridibundus F
AB640956	-_KTUFS-48	Turkey	Denizli, Acıpayam	37.4222	29.346	Bulbul et al. 2011 Zool Sci	16S.026	P. ridibundus cf. ridibundus F
AB640939	-_KTUFS-44	Turkey	Denizli, Kaklık	37.8272	29.4206	Bulbul et al. 2011 Zool Sci	16S.026	P. ridibundus cf. ridibundus F
AB640939	-_KTUFS-46	Turkey	Denizli, Kaklık	37.8272	29.4206	Bulbul et al. 2011 Zool Sci	16S.026	P. ridibundus cf. ridibundus F
AB640955	-_KTUFS-45	Turkey	Denizli, Kaklık	37.8272	29.4206	Bulbul et al. 2011 Zool Sci	16S.026	P. ridibundus cf. ridibundus F
AB640967	-_KTUFS-60	Turkey	Erzincan, Tercan	39.7775	40.3879	Bulbul et al. 2011 Zool Sci	16S.026	P. ridibundus cf. ridibundus F
AB640967	-_KTUFS-61	Turkey	Erzurum, Pasinler	39.9742	41.6794	Bulbul et al. 2011 Zool Sci	16S.026	P. ridibundus cf. ridibundus F
AJ310337	AN26_TBOECA68170	Turkey	Eşmekaya	38.2296	33.4876	Akin et al. 2010 J Biogeogr	ND3.066	P. ridibundus cf. ridibundus C/F
AJ310337	AN26_TBOECA68171	Turkey	Eşmekaya	38.2296	33.4876	Akin et al. 2010 J Biogeogr	ND3.066	P. ridibundus cf. ridibundus C/F
AJ310337	AN26_TBOECA68172	Turkey	Eşmekaya	38.2296	33.4876	Akin et al. 2010 J Biogeogr	ND3.066	P. ridibundus cf. ridibundus C/F
AJ310337	AN26_TBOECA68173	Turkey	Eşmekaya	38.2296	33.4876	Akin et al. 2010 J Biogeogr	ND3.066	P. ridibundus cf. ridibundus C/F
AB640969	-_KTUFS-14	Turkey	Giresun, Piraziz	40.9541	38.1224	Bulbul et al. 2011 Zool Sci	16S.026	P. ridibundus cf. ridibundus F
AB640969	-_KTUFS-18	Turkey	Gümüshane, Siran	40.1904	39.1291	Bulbul et al. 2011 Zool Sci	16S.026	P. ridibundus cf. ridibundus F
AJ313135	CI1_OBMB31346	Turkey	Hatay Kırıkhan	36.4973	36.4523	Akin et al. 2010 J Biogeogr	ND3.127	P. ridibundus cf. ridibundus K
AJ313135	CI1_OBMB31338	Turkey	Hatay Reyhanlı	36.2379	36.5689	Akin et al. 2010 J Biogeogr	ND3.127	P. ridibundus cf. ridibundus K
AJ313135	CI1_OBMB31350	Turkey	Hatay Tahtalı Dam	36.8515	36.6861	Akin et al. 2010 J Biogeogr	ND3.127	P. ridibundus cf. ridibundus K
AB640950	-_KTUFS-53	Turkey	Hatay, Asi Stream	36.1997	36.1875	Bulbul et al. 2011 Zool Sci	16S.036	P. ridibundus cf. ridibundus K
AJ310337	AN26_-	Turkey	Istanbul	41.134	28.7533	Akin et al. 2010 J Biogeogr	ND3.066	P. ridibundus cf. ridibundus C/F
AB640975	-_KTUFS-3	Turkey	Istanbul, Sile	41.1713	29.6126	Bulbul et al. 2011 Zool Sci	16S.026	P. ridibundus cf. ridibundus F
AB640962	-_KTUFS-33	Turkey	Izmir, Urla	38.3242	26.7697	Bulbul et al. 2011 Zool Sci	16S.026	P. ridibundus cf. ridibundus F
AB640962	-_KTUFS-34	Turkey	Izmir, Urla	38.3242	26.7697	Bulbul et al. 2011 Zool Sci	16S.026	P. ridibundus cf. ridibundus F
AB640963	-_KTUFS-35	Turkey	Izmir, Urla	38.3242	26.7697	Bulbul et al. 2011 Zool Sci	16S.026	P. ridibundus cf. ridibundus F
AJ310337	AN26_DCA38313	Turkey	Kayseri	38.7565	35.4229	Akin et al. 2010 J Biogeogr	ND3.066	P. ridibundus cf. ridibundus C/F
AJ310337	AN26_DCA38315	Turkey	Kayseri	38.7565	35.4229	Akin et al. 2010 J Biogeogr	ND3.066	P. ridibundus cf. ridibundus C/F
AJ310337	AN26_DCA38316	Turkey	Kayseri	38.7565	35.4229	Akin et al. 2010 J Biogeogr	ND3.066	P. ridibundus cf. ridibundus C/F
AJ313135	CI1_OB79324	Turkey	Kilis	36.7641	37.254	Akin et al. 2010 J Biogeogr	ND3.127	P. ridibundus cf. ridibundus K
AB640972	-_KTUFS-22	Turkey	Kırıkkale, Bahsılı	39.8071	33.4737	Bulbul et al. 2011 Zool Sci	16S.026	P. ridibundus cf. ridibundus F
AB640974	-_KTUFS-4	Turkey	Kocaeli, Sirinköy	40.6933	29.8214	Bulbul et al. 2011 Zool Sci	16S.026	P. ridibundus cf. ridibundus F
AB640937	-_KTUFS-24	Turkey	Konya, Aksehir Lake	38.4926	31.4433	Bulbul et al. 2011 Zool Sci	16S.026	P. ridibundus cf. ridibundus F
AB640938	-_KTUFS-26	Turkey	Konya, Aksehir Lake	38.4926	31.4433	Bulbul et al. 2011 Zool Sci	16S.026	P. ridibundus cf. ridibundus F
AB640952	-_KTUFS-25	Turkey	Konya, Aksehir Lake	38.4926	31.4433	Bulbul et al. 2011 Zool Sci	16S.026	P. ridibundus cf. ridibundus F
MT879628	-_NHMC80.2.99.53	Greece	Lesbos	39.23	26.21	Jablonski et al. 2021 Biol J Linn Soc	16S.026	P. ridibundus cf. ridibundus F
DQ474187	-_NHMC 80.2.99.18	Greece	Lesvos	39.2279	26.273	Lymberakis et al. 2007 Mol Phylogenet Evol	16S.026	P. ridibundus cf. ridibundus F
AB640941	-_KTUFS-31	Turkey	Manisa, Karaali	38.6413	27.3177	Bulbul et al. 2011 Zool Sci	16S.026	P. ridibundus cf. ridibundus F
AJ313135	CI1_SOCA33228	Turkey	Mersin	36.7969	34.6019	Akin et al. 2010 J Biogeogr	ND3.127	P. ridibundus cf. ridibundus K
AB640934	-_KTUFS-52	Turkey	Mersin, Mezitli	36.8017	34.6375	Bulbul et al. 2011 Zool Sci	16S.036	P. ridibundus cf. ridibundus K
AB640942	-_KTUFS-42	Turkey	Mugla, Fethiyepasalı	36.7542	29.329	Bulbul et al. 2011 Zool Sci	16S.026	P. ridibundus cf. ridibundus F
AB640943	-_KTUFS-43	Turkey	Mugla, Fethiyepasalı	36.7542	29.329	Bulbul et al. 2011 Zool Sci	16S.026	P. ridibundus cf. ridibundus F
AB640969	-_KTUFS-23	Turkey	Nevsehir, Gülsehir	38.7475	34.629	Bulbul et al. 2011 Zool Sci	16S.026	P. ridibundus cf. ridibundus F
AJ310337	AN26_AA53287	Turkey	Rize	41.011	40.5792	Akin et al. 2010 J Biogeogr	ND3.066	P. ridibundus cf. ridibundus C/F
AJ310337	AN26_AA53288	Turkey	Rize	41.011	40.5792	Akin et al. 2010 J Biogeogr	ND3.066	P. ridibundus cf. ridibundus C/F
AJ310337	AN26_BAYDCA53253	Turkey	Rize	41.011	40.5792	Akin et al. 2010 J Biogeogr	ND3.066	P. ridibundus cf. ridibundus C/F
AB640969	-_KTUFS-16	Turkey	Rize, Fındıklı	41.2683	41.138	Bulbul et al. 2011 Zool Sci	16S.026	P. ridibundus cf. ridibundus F
AB640973	-_KTUFS-5	Turkey	Sakarya, Sögütlü	40.9057	30.4746	Bulbul et al. 2011 Zool Sci	16S.026	P. ridibundus cf. ridibundus F
MT879629	-_NHMC80.2.99.58	Greece	Samos	37.78	26.88	Jablonski et al. 2021 Biol J Linn Soc	16S.026	P. ridibundus cf. ridibundus F
MT879630	-_NHMC80.2.99.59	Greece	Samos	37.78	26.88	Jablonski et al. 2021 Biol J Linn Soc	16S.026	P. ridibundus cf. ridibundus F
AJ310337	AN26_YCDC55244	Turkey	Samsun	41.3621	36.2169	Akin et al. 2010 J Biogeogr	ND3.066	P. ridibundus cf. ridibundus C/F
AJ310337	AN26_YCDC55245	Turkey	Samsun	41.3621	36.2169	Akin et al. 2010 J Biogeogr	ND3.066	P. ridibundus cf. ridibundus C/F
AJ310337	AN26_YCDC55246	Turkey	Samsun	41.3621	36.2169	Akin et al. 2010 J Biogeogr	ND3.066	P. ridibundus cf. ridibundus C/F
AJ310337	AN26_YCDC55247	Turkey	Samsun	41.3621	36.2169	Akin et al. 2010 J Biogeogr	ND3.066	P. ridibundus cf. ridibundus C/F
AB640969	-_KTUFS-13	Turkey	Samsun, Bafra	41.5674	35.8883	Bulbul et al. 2011 Zool Sci	16S.026	P. ridibundus cf. ridibundus F
AJ313135	CI1_OBMB33261	Turkey	Silifke	36.313	33.9595	Akin et al. 2010 J Biogeogr	ND3.127	P. ridibundus cf. ridibundus K
AB640970	-_KTUFS-12	Turkey	Sinop, Erfelek	41.8799	34.9053	Bulbul et al. 2011 Zool Sci	16S.026	P. ridibundus cf. ridibundus F
AB640969	-_KTUFS-20	Turkey	Sivas, Serpincik	39.7011	36.9286	Bulbul et al. 2011 Zool Sci	16S.026	P. ridibundus cf. ridibundus F
AJ310337	AN26_KO60318	Turkey	Tokat Yusufoğlan	40.3421	36.9325	Akin et al. 2010 J Biogeogr	ND3.066	P. ridibundus cf. ridibundus C/F
AJ310337	AN26_RYDCA61254	Turkey	Trabzon Derecik	41.0558	39.39	Akin et al. 2010 J Biogeogr	ND3.066	P. ridibundus cf. ridibundus C/F
AJ310337	AN26_RYDCA61255	Turkey	Trabzon Derecik	41.0558	39.39	Akin et al. 2010 J Biogeogr	ND3.066	P. ridibundus cf. ridibundus C/F
AJ310337	AN26_RYDCA61256	Turkey	Trabzon Derecik	41.0558	39.39	Akin et al. 2010 J Biogeogr	ND3.066	P. ridibundus cf. ridibundus C/F
AB640969	-_KTUFS-15	Turkey	Trabzon, Besikdüzü	41.0544	39.2294	Bulbul et al. 2011 Zool Sci	16S.026	P. ridibundus cf. ridibundus F
MT879624	-_NHMC80.2.99.37	Turkey	Western Anatolia Turkey, Aydin	37.81	28.49	Jablonski et al. 2021 Biol J Linn Soc	16S.026	P. ridibundus cf. ridibundus F
AJ313135	CI1_TBCASE0154	Turkey	Yumurtalık	36.6925	35.6288	Akin et al. 2010 J Biogeogr	ND3.127	P. ridibundus cf. ridibundus K
AJ313135	CI1_TBCASE0155	Turkey	Yumurtalık	36.6925	35.6288	Akin et al. 2010 J Biogeogr	ND3.127	P. ridibundus cf. ridibundus K
AJ313135	CI1_TBCASE0159	Turkey	Yumurtalık	36.6925	35.6288	Akin et al. 2010 J Biogeogr	ND3.127	P. ridibundus cf. ridibundus K
AJ313135	CI1_TBCASE0166	Turkey	Yumurtalık	36.6925	35.6288	Akin et al. 2010 J Biogeogr	ND3.127	P. ridibundus cf. ridibundus K
AJ310337	AN26_FGCA67251	Turkey	Zonguldak	41.4271	31.7268	Akin et al. 2010 J Biogeogr	ND3.066	P. ridibundus cf. ridibundus C/F
AJ310337	AN26_FGCA67252	Turkey	Zonguldak	41.4271	31.7268	Akin et al. 2010 J Biogeogr	ND3.066	P. ridibundus cf. ridibundus C/F
AB640969	-_KTUFS-9	Turkey	Zonguldak, Çaycuma	41.4273	32.084	Bulbul et al. 2011 Zool Sci	16S.026	P. ridibundus cf. ridibundus F
